# Supplementary material for: Genome-Wide Association Mapping of Virulence Genes in Wheat Karnal Bunt Fungus Tilletia indica Using Double Digest Restriction-Site Associated DNA-Genotyping by Sequencing Approach
Source: Front Microbiol. 2022 May 13;13:852727. doi: 10.3389/fmicb.2022.852727 (PMC9139842; doi:10.3389/fmicb.2022.852727)
Supplement: Supplementary Table S1 — Isolates collection location and virulence analysis. [file Table_1.XLSX]

## Sheet: Sheet1
ID	COI	location
Ti 21	3.88889	Tonk, Rajasthan
Ti 43	3.97727	Pipli, Haryana
Ti 31	4.25	Bareilly, Up
Ti 6	4.72222	Khairthal, Rajasthan
Ti 4	7.14286	Bassi, Rajasthan
Ti 29	7.72727	IARI, New Delhi
Ti 14	9.01639	Deowli, Rajasthan
Ti 16	10.1415	Alwar, Rajasthan
Ti 7	11.0714	Shamli, Haryana
Ti 17	12.3418	Shamli, Haryana
Ti 32	12.9167	Khairthal, Rajasthan
Ti 22	13.4804	Alwar, Rajasthan
Ti 38	14.4643	Mujaffarnagar, UP
Ti 5	15.9375	Kotputli, Rajasthan
Ti 11	16.0714	Bansur, Rajasthan
Ti 1	16.5888	Alwar, Rajasthan
Ti 30	17	Pantnagar, Uttarakhand
Ti 26	17.233	Lalsot, Rajasthan
Ti 20	17.379	Lalsot, Rajasthan
Ti 44	18.8119	Bhiwani, Haryana
Ti 28	19.0385	Ambala, Haryana
Ti 24	19.5946	Shahpura, Rajasthan
Ti 3	20.625	Alwar, Rajasthan
Ti 9	21.5328	Shamli, Haryana
Ti 18	22.4432	Tonk, Rajasthan
Ti 40	22.6902	Sultanpur, UP
Ti 15	23.4568	Deowli, Rajasthan
Ti 35	24.5833	Bulandshahr, UP
Ti 39	24.8276	Meerut, UP
Ti 25	26.6204	Kotputli, Rajasthan
Ti 27	27.1875	Ambala, Haryana
Ti 8	27.2523	Mundowor, Rajasthan
Ti 12	27.4809	Shahpura, Rajasthan
Ti 2	29	Tonk, Rajasthan
Ti 19	29.0865	Bandikui, Rajasthan
Ti 13	30.036	Bansur, Rajasthan
Ti 34	30.25	Shahpura, Rajasthan
Ti 10	30.3738	Tonk, Rajasthan
Ti 36	32.5	Taroari, Karnal, Haryana
