# Supplementary material for: Genome-Wide Association Mapping of Virulence Genes in Wheat Karnal Bunt Fungus Tilletia indica Using Double Digest Restriction-Site Associated DNA-Genotyping by Sequencing Approach
Source: Front Microbiol. 2022 May 13;13:852727. doi: 10.3389/fmicb.2022.852727 (PMC9139842; doi:10.3389/fmicb.2022.852727)
Supplement: Supplementary Table S2 — Sequencing clean data summary. Number of reads, %GC, Mean Read length. [file Table_2.XLSX]

## Sheet: Sheet1
Name	No_of_reads	bases (MB)	%Q30	%GC	Mean Read length (bp)
Ti1	895080	98.21	90.881	54.466	151x2
Ti10	1296016	139.74	94.775	50.118	151x2
Ti11	7437946	1062.55	95.4	55.957	151x2
Ti12	7108070	1002.07	95.025	55.977	151x2
Ti13	1785378	198.18	95.136	52.515	151x2
Ti14	981492	128.18	95.115	55.124	151x2
Ti15	440796	57.47	94.447	54.62	151x2
Ti16	691234	91.93	93.361	55.932	151x2
Ti17	1936506	202.29	94.339	53.222	151x2
Ti18	324950	37.39	94.971	51.265	151x2
Ti19	2871018	257.57	94.201	46.785	151x2
Ti2	438436	42.84	85.437	51.833	151x2
Ti20	1011416	97.93	93.2	48.519	151x2
Ti21	1140916	106.83	94.548	47.798	151x2
Ti22	703296	81.72	94.756	53.351	151x2
Ti24	3970614	363.03	94.054	46.539	151x2
Ti25	444122	55.89	94.771	54.613	151x2
Ti26	30552	1.9	91.997	48.244	151x2
Ti27	4362460	427.22	94.802	46.732	151x2
Ti28	645272	76.69	93.872	54.123	151x2
Ti29	321708	26.26	77.904	48.774	151x2
Ti3	577772	53.14	94.269	47.844	151x2
Ti30	2758692	226.38	87.838	47.96	151x2
Ti31	1064998	118.5	94.353	51.542	151x2
Ti32	880630	93.28	93.666	54.944	151x2
Ti34	1549604	179.34	93.137	55.351	151x2
Ti35	377512	32.88	93.098	50.056	151x2
Ti36	1018552	130.79	95.16	55.344	151x2
Ti38	1173682	134.72	90.344	54.787	151x2
Ti39	5816642	482.53	84.034	48.234	151x2
Ti4	1684888	234.83	94.568	54.617	151x2
Ti40	321326	41.45	95.356	56.544	151x2
Ti43	196004	22.98	94.746	52.576	151x2
Ti44	631138	80.93	94.977	54.466	151x2
Ti5	85100	8.11	94.208	51.345	151x2
Ti6	2536728	266.81	90.538	50.95	151x2
Ti7	187998	15.73	94.491	47.745	151x2
Ti8	594572	64.04	90.622	53.329	151x2
Ti9	6675582	931.5	94.822	55.761	151x2
