# Supplementary material for: Genome-Wide Association Mapping of Virulence Genes in Wheat Karnal Bunt Fungus Tilletia indica Using Double Digest Restriction-Site Associated DNA-Genotyping by Sequencing Approach
Source: Front Microbiol. 2022 May 13;13:852727. doi: 10.3389/fmicb.2022.852727 (PMC9139842; doi:10.3389/fmicb.2022.852727)
Supplement: Supplementary Table S3 — Genes and Description. [file Table_3.XLSX]

## Sheet: Sheet1
Gene	Description
g740	Alpha/beta-hydrolase
g1132	Chitin deacetylase
g1133	Chitin deacetylase
g8485	extracellular carboxylic ester hydrolase
g3612	methyltransferase
g6053	peptidase_M43 domain-containing protein
g4527	RING-type domain-containing protein
g4366	RNB domain-containing protein
g4362	Thioredoxin domain-containing protein
g1135	tRNA 2-thiolation
g1127	UDP glycosyltransferases (UGT)
g4487	cellulase domain-containing protein
g4883	BZIP domain-containing protein
g4885	C2 domain-containing protein
g2721	HECT domain containing protein
g3904	Kinesin motor domain-containing protein
g5427	TEA domain-containing protein
g5515	SMP-LTD domain-containing protein
g1633	SUZ domain-containing protein
g6390	Phospholipid-transporting ATPase
g5222	NUDE_C domain-containing protein
g1142	Uncharacterized protein
g1145	Uncharacterized protein
g1131	Uncharacterized protein
g3388	Uncharacterized protein
g1141	Uncharacterized protein
g4132	Uncharacterized protein
g4133	Uncharacterized protein
g4367	Uncharacterized protein
g603	Uncharacterized protein
g1636	Uncharacterized protein
g1641	Uncharacterized protein
g1646	Uncharacterized protein
g4553	Uncharacterized protein
g6331	Uncharacterized protein
g719	Uncharacterized protein
g8407	Uncharacterized protein
g1445	Uncharacterized protein
g1447	Uncharacterized protein
g7934	Uncharacterized protein
g4442	Uncharacterized protein
g1560	Uncharacterized protein
g5215	Uncharacterized protein
